# Supplementary material for: Impact of phenolic compounds on progression of Xylella fastidiosa infections in susceptible and PdR1-locus containing resistant grapevines
Source: PLoS One. 2020 Aug 7;15(8):e0237545. doi: 10.1371/journal.pone.0237545 (PMC7413749; doi:10.1371/journal.pone.0237545)
Supplement: S1 Table — Leaf tissue compound mean (± SE) levels (μg / g FW) for each treatment combination (phenotype by inoculation treatment) per each week individually. ANOVA statistics are provided, as well as a description of significant effects or LSD separations. HCAs = hydroxycinnamic acid derivatives; FLAVs = flavonoids; Res = resistant genotype; Sus = susceptible genotype; None = non-infected controls; Mock = mock-inoculated plants; Xf = X. fastidiosa infected plants. (XLSX) [file pone.0237545.s001.xlsx]

## Sheet: SuppTable1
S1 Table. Analyses of individual compounds in leaves of susceptible and resistant grapevines over time. Leaf tissue compound mean (± SE) levels (µg / g FW) for each treatment combination (phenotype by inoculation treatment) per each week individually. ANOVA statistics are provided, as well as a description of significant effects or LSD separations. HCAs= hydroxycinnamic acid derivatives; FLAVs = …
				Susceptible			Resistant		Genotype		Inoculation
Week	Class	Compound	Control	Mock	X.f.	Control	Mock	X.f.	F1, 28	Seperation	F2, 28	Seperation
2	Hydroxycinnamic Acid	caffeic acid glycoside	279 ± 33	415 ± 86	365 ± 71	314 ± 22	711 ± 83	237 ± 85	1.137		8.052**	Mock> None, Xf
	Derivatives	caftaric acid derivative	55.5 ± 14.1	52.3 ± 10.1	42.2 ± 16.0	54.3 ± 12.0	22.9 ± 11.3	8.6 ± 4.4	3.832		2.383
		caftaric acid dimer	133 ± 65	201 ± 24	137 ± 23	226 ± 46	268 ± 45	154 ± 38	3.481		3.069
		chlorogenic acid derivative	194 ± 72	156 ± 26	105 ± 20	289 ± 46	247 ± 18	159 ± 33	7.968**	Res>Sus	5.321**	None, Mock> Xf
		coutaric acid 1	1100 ± 220	408 ± 48	554 ± 82	1070 ± 110	568 ± 95	374 ± 72	0.039		22.199***	None>Mock, Xf
		coutaric acid 2	267 ± 143	40.4 ± 6.5	109 ± 32	232 ± 36	41.3 ± 12.7	15.3 ± 3.1	1.78		14.894***	None>Mock, Xf
		coutaric acid dimer	130 ± 43	81.5 ± 20.2	128 ± 30	52.7 ± 9.2	105 ± 30	59.4 ± 17.5	3.373		0.004
		fetaric acid	91.1 ± 23.3	13.2 ± 3.4	41.7 ± 23.2	96.0 ± 24.5	16.9 ± 3.8	8.88 ± 1.77	0.272		8.777**	None>Mock, Xf
	Flavonoids	astragalin	278 ± 68	410 ± 43	479 ± 104	92.1 ± 21.8	208 ± 61	223 ± 62	11.275**	Sus>Res	2.22
		kaempferol glucuronide	502 ± 153	310 ± 41	316 ± 62	322 ± 33	193 ± 23	221 ± 47	7.261*	Sus>Res	3.820*	Mock>None
		kaempferol-3-O-glucoside	299 ± 68	437 ± 73	1080 ± 250	84.5 ± 21.4	253 ± 83	279 ± 99	8.526**	Sus>Res	4.717*	Xf>None, Mock
		kaempferol-7-O-glucoside	50.6 ± 18.2	288 ± 32	183 ± 39	29.5 ± 6.4	60.3 ± 8.8	74.6 ± 17.8	23.631***	Sus>Res	8.997***	Mock, Xf>None
		orientin	452 ± 140	172 ± 48	171 ± 71	63.5 ± 10.6	78.2 ± 19.7	35.4 ± 7.2	2.765		13.954**	Mock, Xf>None
		quercetin glucoronide	115 ± 23	531 ± 113	276 ± 95	176 ± 36	117 ± 29	27.5 ± 8.7	9.259**	Sus>Res	3.276
		quercetin glucoside	68.2 ± 11.9	172 ± 48	171 ± 71	63.5 ± 10.6	78.2 ± 19.7	35.4 ± 7.2	3.635		0.621
		rutin	84.5 ± 61.1	127 ± 37	154 ± 52	38.5 ± 12.7	41.4 ± 9.6	38.1 ± 7.6	6.585*	Sus>Res	0.378
		uk flavonoid glycoside 1	590 ± 221	314 ± 28	682 ± 270	386 ± 41	189 ± 47	200 ± 42	3.502		0.991
		uk flavonoid glycoside 2	38.4 ± 24.1	51.2 ± 11.8	62.9 ± 16.9	16.5 ± 4.1	22.4 ± 4.0	6.88 ± 1.24	11.216***	Sus>Res	0.246
		uk flavonoid glycoside 3	1330 ± 510	951 ± 155	1170 ± 230	362 ± 53	355 ± 76	583 ± 127	18.943***	Sus>Res	0.791
		uk flavonoid glycoside 4	521 ± 150	490 ± 60	803 ± 124	179 ± 32	436 ± 123	296 ± 76	12.175**	Sus>Res	1.749
5									F1, 30	Seperation	F2, 30	Seperation
	Hydroxycinnamic Acid	caffeic acid glycoside	362 ± 69	124 ± 15	106 ± 7	361 ± 36	243 ± 45	130 ± 33	2.72		24.205***	Xf>Mock>None
	Derivatives	caftaric acid derivative	71.1 ± 13.0	79.9 ± 11.0	54.8 ± 9.6	144 ± 28	105 ± 16	65.8 ± 22.2	5.630*	Res>Sus	3.659*	Xf>None
		caftaric acid dimer	14.0 ± 3.7	79.3 ± 8.1	110 ± 12	34.9 ± 4.6	79.5 ± 5.7	76.6 ± 28.8	0.074		7.242*	Mock, Xf>None
		chlorogenic acid derivative	22.6 ± 6.1	184 ± 22	78.7 ± 10.4	45.3 ± 4.7	353 ± 76	140 ± 42	6.235*	Res>Sus	15.248***	Mock> None, Xf
		coutaric acid 1	830 ± 104	635 ± 70	551 ± 74	1030 ± 40	857 ± 121	698 ± 108	5.489*	Res>Sus	4.811*	None>Xf
		coutaric acid 2	195 ± 52	274 ± 35	244 ± 34	142 ± 16	247 ± 76	151 ± 35	2.287		1.863
		coutaric acid dimer	51.5 ± 11.1	64.9 ± 9.8	55.3 ± 6.6	27.3 ± 7.4	78.9 ± 12.3	30.1 ± 7.7	2.39		7.188**	Mock>None, Xf
		fetaric acid	165 ± 45	185 ± 20	114 ± 11	63.9 ± 14.9	130 ± 50	88.9 ± 36	7.300**	Sus>Res	2.523
	Flavonoids	astragalin	318 ± 57	232 ± 52	278 ± 64	164 ± 18	139 ± 29	186 ± 49	6.600*	Sus>Res	0.581
		kaempferol glucuronide	103 ± 40	340 ± 36	271 ± 34	138 ± 67	230 ± 34	142 ± 23	4.444*	Sus>Res	7.525**	Mock, Xf>None
		kaempferol-3-O-glucoside	52.5 ± 14.4	72.7 ± 17.9	44.1 ± 10.9	26.2 ± 9.8	75.3 ± 24.7	41.4 ± 9.5	0.48		2.966
		kaempferol-7-O-glucoside	103 ± 16	86.8 ± 11.4	121 ± 30	71.6 ± 11.4	30.2 ± 17.2	66.4 ± 17.7	7.399*	Sus>Res	1.642
		orientin	794 ± 166	994 ± 245	1050 ± 200	269 ± 46	293 ± 39	454 ± 90	21.871***	Sus>Res	0.985
		quercetin glucoronide	412 ± 48	412 ± 83	307 ± 55	155 ± 19	140 ± 57	230 ± 67	15.016***	Sus>Res	0.027
		quercetin glucoside	353 ± 78	550 ± 129	242 ± 58	355 ± 98	219 ± 71	225 ± 69	2.795		2.137
		rutin	277 ± 65	341 ± 102	116 ± 47	279 ± 69	165 ± 52	116 ± 46	1.26		4.402*	None, Mock> Xf
		uk flavonoid glycoside 1	82.6 ± 13.8	207 ± 14	263 ± 36	133 ± 27	129 ± 42	141 ± 25	3.444		4.138*	Xf>None
		uk flavonoid glycoside 2	246 ± 27	348 ± 62	657 ± 169	127 ± 25	140 ± 21	261 ± 53	7.875**	Sus>Res	4.252*	Xf>None, Mock
		uk flavonoid glycoside 3	1070 ± 170	628 ± 255	1050 ± 260	260 ± 49	284 ± 61	422 ± 101	14.570***	Sus>Res	1.288
		uk flavonoid glycoside 4	460 ± 72	379 ± 118	498 ± 121	195 ± 31	155 ± 26	232 ± 50	12.062**	Sus>Res	0.701
8									F1, 31	Seperation	F2, 31	Seperation
	Hydroxycinnamic Acid	caffeic acid glycoside	154 ± 11	166 ± 19	216 ± 22	233 ± 23	148 ± 18	246 ± 27	2.531		5.803*	Mock>Xf
	Derivatives	caftaric acid derivative	24.6 ± 7.9	107 ± 9	90.9 ± 12.1	92.5 ± 28.7	67.4 ± 7.1	90.1 ± 15.3	0.487		2.102
		caftaric acid dimer	74.7 ± 37.4	86.7 ± 5.0	115 ± 15	151 ± 50	74.0 ± 28.1	95.9 ± 23.5	0.385		0.668
		chlorogenic acid derivative	384 ± 83	184 ± 10	78.0 ± 16.7	351 ± 113	248 ± 45	114 ± 28	0.489		10.142***	None>Mock, Xf
		coutaric acid 1	784 ± 85	876 ± 66	806 ± 81	1210 ± 100	897 ± 74	889 ± 124	4.658*	Res>Sus	1.116
		coutaric acid 2	305 ± 50	524 ± 62	444 ± 54	265 ± 16	265 ± 37	241 ± 30	21.000***	Sus>Res	2.74
		coutaric acid dimer	83.4 ± 15.4	69.3 ± 6.4	40.6 ± 3.7	55.1 ± 12.6	47.0 ± 5.7	27.9 ± 5.4	10.180**	Sus>Res	10.339***	None, Mock> Xf
		fetaric acid	212 ± 16	206 ± 33	154 ± 19	142 ± 16	147 ± 15	101 ± 13	13.404***	Sus>Res	4.441*	None, Mock> Xf
	Flavonoids	astragalin	336 ± 128	645 ± 110	839 ± 137	224 ± 56	197 ± 45	271 ± 40	24.438***	Sus>Res	4.367*	Xf>None
		kaempferol glucuronide	406 ± 62	421 ± 90	515 ± 75	197 ± 26	381 ± 49	385 ± 64	5.233*	Sus>Res	2.388
		kaempferol-3-O-glucoside	29.9 ± 4.1	40.0 ± 4.4	130 ± 33	99.7 ± 43.5	60.1 ± 14.2	165 ± 30	2.983		7.196**	Xf>None, Mock
		kaempferol-7-O-glucoside	140 ± 50	276 ± 27	343 ± 84	104 ± 22	69.1 ± 22.7	107 ± 26.8	16.754***	Sus>Res	2.367
		orientin	782 ± 149	1620 ± 210	1930 ± 380	413 ± 116	424 ± 126	631 ± 154	25.456***	Sus>Res	4.308*	Xf>None
		quercetin glucoronide	74.5 ± 27.2	212 ± 50	691 ± 180	114 ± 54	93.8 ± 26.5	155 ± 42	6.935*	Sus>Res	7.431**	Xf>None, Mock
		quercetin glucoside	183 ± 43	308 ± 51	493 ± 66	170 ± 32	641 ± 97	464 ± 72	2.941		11.196***	Mock, Xf>None
		rutin	131 ± 42	180 ± 33	199 ± 49	95.0 ± 17.8	448 ± 61	234 ± 43	5.697*	Res>Sus	8.850***	Mock>Xf>None
		uk flavonoid glycoside 1	317 ± 43	386 ± 34	224 ± 25	303 ± 37	167 ± 18	117 ± 14	24.155***	Sus>Res	14.467***	None, Mock> Xf
		uk flavonoid glycoside 2	609 ± 151	1350 ± 199	982 ± 170	258 ± 55	342 ± 117	514 ± 105	26.851***	Sus>Res	3.990*	Mock, Xf>None
		uk flavonoid glycoside 3	1020 ± 360	1370 ± 230	2660 ± 450	533 ± 134	530 ± 190	886 ± 203	19.130***	Sus>Res	7.369**	Xf>None, Mock
		uk flavonoid glycoside 4	393 ± 76	889 ± 177	1310 ± 230	285 ± 67	294 ± 94	369 ± 61	21.057***	Sus>Res	5.879**	Xf>None
16									F1, 31	Seperation	F2, 31	Seperation
	Hydroxycinnamic Acid	caffeic acid glycoside	193 ± 6	183 ± 26	128 ± 8	145 ± 25	158 ± 20	147 ± 23	1.033		1.694
	Derivatives	caftaric acid derivative	59.9 ± 27.8	101 ± 32.8	56.4 ± 5.3	34.4 ± 15.7	56.1 ± 17.0	30.7 ± 7.6	4.555*	Sus>Res	2.29
		caftaric acid dimer	231 ± 46	150 ± 33	117 ± 21	136 ± 15	137 ± 13	133 ± 25	2.169		2.543
		chlorogenic acid derivative	215 ± 64	89.8 ± 21.6	48.0 ± 8.7	205 ± 77	68.4 ± 10.7	70.5 ± 14.5	0.008		8.745***	None>Mock, Xf
		coutaric acid 1	804 ± 37	604 ± 65	396 ± 55	602 ± 97	435 ± 29	450 ± 90	2.933		6.876**	None>Mock, Xf
		coutaric acid 2	439 ± 70	344 ± 51	237 ± 24	248 ± 26	176 ± 14	180 ± 25	29.495***	Sus>Res	9.198***	None>Xf
		coutaric acid dimer	133 ± 22	130 ± 27	46.2 ± 14.9	78.0 ± 11.8	77.8 ± 17.7	48.5 ± 8.7	6.055*	Sus>Res	8.176**	None, Mock> Xf
		fetaric acid	133 ± 26	103 ± 17	122 ± 19	74.5 ± 8.0	58.8 ± 8.2	51.8 ± 7.8	22.729***	Sus>Res	1.141
	Flavonoids	astragalin	691 ± 113	474 ± 68	674 ± 46	356 ± 48	216 ± 15	275 ± 66	42.565***	Sus>Res	4.224*	None>Mock
		kaempferol glucuronide	455 ± 44	649 ± 86	342 ± 49	345 ± 109	284 ± 31	282 ± 65	8.958**	Sus>Res	2.578
		kaempferol-3-O-glucoside	264 ± 65	269 ± 51	152 ± 34	534 ± 113	760 ± 105	425 ± 48	31.906***	Res>Sus	5.164*	Mock>Xf
		kaempferol-7-O-glucoside	270 ± 35	169 ± 22	218 ± 28	152 ± 34	67.2 ± 10.4	112 ± 22.6	25.376***	Sus>Res	5.644**	None>Mock
		orientin	1040 ± 90	864 ± 143	1030 ± 42	700 ± 160	348 ± 35	501 ± 101	26.706***	Sus>Res	2.729
		quercetin glucoronide	309 ± 108	394 ± 39	285 ± 31	314 ± 69	361 ± 29	255 ± 24	0.236		2.801
		quercetin glucoside	255 ± 47	278 ± 48	184 ± 31	169 ± 30	225 ± 73	172 ± 43	1.599		1.294
		rutin	173 ± 29	144 ± 39	53.8 ± 8.7	79.9 ± 13.5	153 ± 38	108 ± 37	0.147		2.72
		uk flavonoid glycoside 1	272 ± 24	206 ± 22	142 ± 18	175 ± 32	162 ± 30	153 ± 24	4.151*	Sus>Res	4.261*	None>Xf
		uk flavonoid glycoside 2	611 ± 110	382 ± 66	593 ± 59	485 ± 114	163 ± 39	352 ± 92	7.808**	Sus>Res	5.310*	None,Xf>Mock
		uk flavonoid glycoside 3	1540 ± 210	1270 ± 130	1370 ± 130	1240 ± 160	785 ± 60	784 ± 127	16.577***	Sus>Res	3.593*	None>Mock, Xf
		uk flavonoid glycoside 4	1010 ± 260	895 ± 99	1230 ± 130	487 ± 105	243 ± 72	361 ± 105	43.293***	Sus>Res	1.934
