# Supplementary material for: Impact of phenolic compounds on progression of Xylella fastidiosa infections in susceptible and PdR1-locus containing resistant grapevines
Source: PLoS One. 2020 Aug 7;15(8):e0237545. doi: 10.1371/journal.pone.0237545 (PMC7413749; doi:10.1371/journal.pone.0237545)
Supplement: S2 Table — Woody tissue compound mean (± SE) levels (μg / g FW) for each treatment combination (phenotype by inoculation treatment) per each week individually. ANOVA statistics are provided, as well as a description of significant effects or LSD separations. HCAs = hydroxycinnamic acid derivatives; CATs = catechins; PROs = procyanidins; FLAVs = flavonoids; STILLs = stilbenoids; Res = resistant genotype; Sus = susceptible genotype; None = non-infected controls; Mock = mock-inoculated plants; Xf = X. fastidiosa infected plants. (XLSX) [file pone.0237545.s002.xlsx]

## Sheet: SuppTable2
S2 Table. Analyses of individual compounds in woody tissues of susceptible and resistant grapevines over time. Woody tissue compound mean (± SE) levels (µg / g FW) for each treatment combination (phenotype by inoculation treatment) per each week individually. ANOVA statistics are provided, as well as a description of significant effects or LSD separations. HCAs= hydroxycinnamic acid derivatives; …
				Susceptible			Resistant		Genotype		Inoculation
Week	Class	Compound	Control	Mock	X.f.	Control	Mock	X.f.	F1, 26		F2, 26
2	HCAs	protocatechuic acid glycoside	5.30 ± 3.16	3.05 ± 1.98	1.89 ± 0.24	2.48 ± 1.67	2.17 ± 1.11	1.84 ± 0.42	1.231		1.095
		vanillic acid glycoside	21.0 ± 10.8	275 ± 22.5	5.39 ± 1.27	10.4 ± 6.1	5.60 ± 4.04	2.34 ± 0.48	3.218		1.82
	CATs	catechin	110 ± 34	290 ± 106	176 ± 102	316 ± 150	220 ± 163	66.7 ± 32.2	0.009		0.838
		epicatechin	58.2 ± 21.4	65.8 ± 16.9	84.1 ± 13.2	35.0 ± 4.6	37.3 ± 15.7	34.6 ± 11.1	7.632**	Sus>Res	0.402
		epicatechin gallate	108 ± 21	110 ± 27	109 ± 15	113 ± 11	130 ± 23	113 ± 15	0.364		0.142
	PROs	procyanidin B1	59.4 ± 6.1	241 ± 119	127 ± 66	233 ± 66	189 ± 119	105 ± 43	0.238		0.813
		procyanidin B2	52.3 ± 13.7	28.7 ± 5.2	53.0 ± 18.4	27.5 ± 11.5	44.7 ± 19.1	37.3 ± 14.1	0.345		0.146
		procyanidin C1	40.9 ± 14.8	112 ± 31	97.2 ± 34.4	160 ± 70	135 ± 61	81.2 ± 25.6	1.316		0.333
		procyanidin C2	38.6 ± 15.6	78.2 ± 28.5	42.3 ± 17.3	68.0 ± 29.8	59.9 ± 36.5	38.2 ± 15.9	0.012		0.713
		procyanidin dimer gallate 1	306 ± 52	312 ± 90	305 ± 66	222 ± 67	346 ± 35	202 ± 53	0.979		0.873
		procyanidin dimer gallate 2	94.8 ± 34.4	95.8 ± 33.1	131 ± 41	92.3 ± 5.1	77.1 ± 26.5	44.3 ± 14.6	1.953		0.025
		uk procyanidin dimer 1	24.0 ± 7.2	70.8 ± 7.6	72.3 ± 13.7	96.2 ± 8.2	83.9 ± 22.0	58.6 ± 8.7	4.013		0.667
		uk procyanidin dimer 2	46.6 ± 20.5	74.2 ± 18.1	59.8 ± 20.9	51.7 ± 14.3	54.6 ± 22.3	28.1 ± 9.2	0.958		0.659
	FLAVs	quercetin glucoronide	11.9 ± 3.5	40.0 ± 14.9	32.8 ± 6.9	51.6 ± 16.4	21.9 ± 8.2	29.8 ± 11.7	0.469		0.002
		quercetin glucoside	81.3 ± 10.3	133 ± 29	241 ± 85	151 ± 44	85.9 ± 10.9	92.0 ± 29.7	0.911		0.796
	STILLs	episilon-viniferin	5.23 ± 2.06	5.30 ± 2.92	6.47 ± 2.31	3.95 ± 2.20	9.20 ± 2.05	3.34 ± 0.60	0.01		0.924
		miyabenol C	9.23 ± 1.76	14.7 ± 7.4	36.2 ± 16.2	15.8 ± 2.9	15.9 ± 4.3	20.3 ± 8.7	0.092		1.338
		piceatannol derivative	5.78 ± 1.73	5.22 ± 2.07	5.53 ± 1.86	4.07 ± 2.02	6.36 ± 1.31	2.93 ± 0.45	0.636		0.525
		piceid	83.7 ± 13.5	30.9 ± 10.9	72.0 ± 21.5	54.8 ± 26.9	84.1 ± 14.5	44.5 ± 16.5	0.004		0.201
		vitisin A	4.32 ± 2.01	4.08 ± 0.75	6.24 ± 1.94	2.19 ± 0.75	6.67 ± 1.85	3.60 ± 1.11	0.276		0.751
		vitisin B	24.3 ± 1.7	15.1 ± 3.0	23.9 ± 3.4	17.5 ± 4.6	24.5 ± 2.5	20.7 ± 6.6	0.003		0.16
									F1, 27		F2, 27
5	HCAs	protocatechuic acid glycoside	15.7 ± 4.7	3.40 ± 1.18	4.92 ± 0.82	3.57 ± 0.71	5.99 ± 2.05	2.74 ± 0.75	7.328*	Sus>Res	5.951**	None>Mock, Xf
		vanillic acid glycoside	24.2 ± 7.9	5.27 ± 1.51	10.5 ± 1.9	7.12 ± 2.26	9.26 ± 3.45	3.85 ± 0.50	7.124*	Sus>Res	4.840*	None>Mock, Xf
	CATs	catechin	537 ± 120	307 ± 149	381 ± 54	461 ± 61	164 ± 55	302 ± 64	2.021		4.239*	None>Mock
		epicatechin	163 ± 32	60.9 ± 15.5	126 ± 14	68.4 ± 14.1	42.5 ± 11.4	82.1 ± 18.0	12.911**	Sus>Res	6.912**	None, Xf>Mock
		epicatechin gallate	248 ± 43	183 ± 53	194 ± 28	257 ± 17	119 ± 24	264 ± 53	0.019		3.079
	PROs	procyanidin B1	209 ± 33	112 ± 56	295 ± 47	163 ± 38	84.8 ± 24.9	313 ± 80	0.148		7.099**	Xf>None, Mock
		procyanidin B2	32.2 ± 13.3	56.7 ± 27.8	53.0 ± 6.0	47.6 ± 12.5	32.7 ± 13.6	50.2 ± 15.6	0.086		0.294
		procyanidin C1	265 ± 26	124 ± 68	198 ± 24	174 ± 33	107 ± 45	170 ± 27	1.982		3.305
		procyanidin C2	134 ± 34	33.2 ± 9.1	85.7 ± 21.9	87.2 ± 16.0	36.9 ± 16.8	46.7 ± 9.9	3.161		7.223**	None>Mock, Xf
		procyanidin dimer gallate 1	283 ± 32	335 ± 74	228 ± 22	125 ± 24	313 ± 83	104 ± 21	7.133*	Sus>Res	6.593**	Mock>None, Xf
		procyanidin dimer gallate 2	74.1 ± 30.0	64.6 ± 15.8	79.1 ± 14.1	90.5 ± 27.6	67.2 ± 22.0	76.3 ± 14.1	0.107		0.33
		uk procyanidin dimer 1	97.8 ± 14.9	32.9 ± 12.4	50.2 ± 12.9	134 ± 30	54.3 ± 15.0	59.6 ± 15.2	2.334		8.528**	Mock>None, Xf
		uk procyanidin dimer 2	96.3 ± 10.3	60.3 ± 19.9	73.4 ± 6.7	66.5 ± 5.2	52.4 ± 6.2	42.9 ± 10.0	6.651*	Sus>Res	3.051
	FLAVs	quercetin glucoronide	55.4 ± 18.4	84.3 ± 37.6	76.9 ± 19.4	50.1 ± 14.0	29.8 ± 13.0	70.4 ± 14.6	1.618		0.599
		quercetin glucoside	111 ± 24	69.0 ± 10.8	120 ± 18	68.0 ± 19.5	50.9 ± 20.3	75.1 ± 16.9	5.324*	Sus>Res	2.332
	STILLs	episilon-viniferin	3.99 ± 0.86	2.91 ± 0.82	5.17 ± 2.72	2.38 ± 0.36	4.62 ± 1.36	4.72 ± 3.07	0.004		0.324
		miyabenol C	14.2 ± 2.93	20.7 ± 1.01	14.6 ± 1.6	14.2 ± 3.2	3.58 ± 1.43	10.2 ± 1.7	0.329		16.825***	None, Xf>Mock
		piceatannol derivative	3.90 ± 0.86	2.43 ± 0.96	2.51 ± 0.40	2.70 ± 0.28	3.77 ± 0.95	2.39 ± 0.53	0		0.946
		piceid	34.7 ± 15.0	64.4 ± 41.7	8.99 ± 1.56	10.9 ± 3.70	65.1 ± 25.6	7.05 ± 1.13	0.291		5.112*	Mock>None, Xf
		vitisin A	3.26 ± 0.89	1.61 ± 0.30	5.07 ± 1.05	8.26 ± 0.91	3.01 ± 0.53	6.64 ± 1.42	9.170**	Res>Sus	7.015**	None, Xf>Mock
		vitisin B	15.8 ± 5.38	24.2 ± 12.2	9.92 ± 0.85	9.12 ± 0.88	22.5 ± 5.8	9.38 ± 1.18	0.458		3.781*	Mock>Xf
									F1, 29		F2, 29
8	HCAs	protocatechuic acid glycoside	12.2 ± 7.5	5.62 ± 1.42	2.93 ± 0.49	8.00 ± 2.51	4.31 ± 1.23	3.25 ± 0.54	0.741		4.083*	None>Xf
		vanillic acid glycoside	16.8 ± 10.1	6.36 ± 2.42	4.68 ± 1.58	12.2 ± 4.1	8.80 ± 3.65	4.09 ± 0.91	0.09		3.431*	None>Xf
	CATs	catechin	472 ± 249	354 ± 64	114 ± 67	515 ± 136	318 ± 108	125 ± 38	0.004		5.875**	None, Mock>Xf
		epicatechin	39.5 ± 10.1	45.4 ± 17.6	30.1 ± 3.9	28.8 ± 3.8	33.6 ± 12.6	37.5 ± 8.9	0.32		0.182
		epicatechin gallate	140 ± 29	119 ± 14	97.5 ± 20.5	121 ± 16	164 ± 32	102 ± 15	0.337		2.232
	PROs	procyanidin B1	163 ± 92	135 ± 29	164 ± 60	125 ± 26	151 ± 45	80.6 ± 10.4	0.951		0.168
		procyanidin B2	61.0 ± 15.4	26.3 ± 5.6	25.6 ± 9.6	38.1 ± 7.5	52.1 ± 6.6	24.2 ± 3.5	0.007		5.013*	None>Xf
		procyanidin C1	107 ± 24	121 ± 27	71.6 ± 15.6	120 ± 25	128 ± 35	78.2 ± 19.2	0.177		2.281
		procyanidin C2	74.7 ± 47.7	54.2 ± 8.5	30.8 ± 7.2	84.1 ± 14.9	38.8 ± 9.5	35.0 ± 7.4	0.002		4.142*	None>Mock, Xf
		procyanidin dimer gallate 1	303 ± 94	175 ± 54	182 ± 39	260 ± 63	158 ± 36	191 ± 36	0.114		2.414
		procyanidin dimer gallate 2	72.4 ± 13.2	54.4 ± 12.1	47.7 ± 8.5	78.4 ± 10.1	111 ± 11	62.6 ± 6.8	9.638**	Res>Sus	4.093
		uk procyanidin dimer 1	41.1 ± 15.3	70.6 ± 22.1	69.4 ± 22.5	54.5 ± 20.2	63.8 ± 10.1	101 ± 22	0.581		1.628
		uk procyanidin dimer 2	75.9 ± 8.6	73.9 ± 10.1	53.1 ± 7.2	76.7 ± 12.5	90.0 ± 15.1	48.4 ± 11.2	0.183		4.435*	None, Mock>Xf
	FLAVs	quercetin glucoronide	136 ± 88	86.4 ± 21	127 ± 69	96.8 ± 25.8	76.4 ± 29.9	31.7 ± 10.0	1.905		0.433
		quercetin glucoside	114 ± 38	56.5 ± 23.6	71.2 ± 19.4	72.3 ± 15.6	91.3 ± 23.2	99.4 ± 26.9	0.12		0.305
	STILLs	episilon-viniferin	2.28 ± 0.61	3.67 ± 0.96	8.38 ± 3.67	4.41 ± 1.25	5.07 ± 1.46	4.95 ± 1.19	0		1.598
		miyabenol C	17.7 ± 1.8	10.1 ± 3.4	9.62 ± 1.21	22.8 ± 3.7	12.7 ± 1.5	15.1 ± 3.1	3.636		5.261*	None>Mock, Xf
		piceatannol derivative	2.18 ± 0.52	2.35 ± 0.47	5.36 ± 1.81	3.54 ± 0.70	1.76 ± 0.20	3.47 ± 0.76	0.23		3.527*	Xf>Mock
		piceid	121 ± 59	54.6 ± 33.5	38.1 ± 20.9	71.6 ± 14.4	58.6 ± 35.5	38.3 ± 6.3	0.454		2.232
		vitisin A	4.38 ± 1.08	4.19 ± 0.63	4.01 ± 1.00	6.55 ± 1.06	5.49 ± 0.95	7.51 ± 1.29	7.155*	Res>Sus	0.423
		vitisin B	34.9 ± 8.86	23.5 ± 6.1	19.6 ± 2.5	33.2 ± 5.3	22.9 ± 7.0	22.9 ± 2.6	0.008		2.977
									F1, 29		F2, 29
16	HCAs	protocatechuic acid glycoside	5.94 ± 0.86	2.23 ± 1.09	5.40 ± 0.76	1.48 ± 0.43	3.75 ± 0.90	3.55 ± 0.66	5.425*	Sus>Res	1.812
		vanillic acid glycoside	16.6 ± 3.6	6.94 ± 1.80	12.6 ± 5.3	4.18 ± 1.38	10.5 ± 2.9	6.27 ± 1.13	4.368*	Sus>Res	0.15
	CATs	catechin	1330 ± 310	754 ± 239	426 ± 68	399 ± 107	752 ± 220	464 ± 65	4.407*	Sus>Res	3.265
		epicatechin	205 ± 36	187 ± 42	123 ± 36	188 ± 54	434 ± 80	146 ± 17	4.702*	Res>Sus	7.877**	None>Xf
		epicatechin gallate	345 ± 79	655 ± 97	341 ± 67	606 ± 224	1110 ± 280	563 ± 101	5.462*	Res>Sus	4.658*	Mock>None, Xf
	PROs	procyanidin B1	246 ± 33	219 ± 43	200 ± 34	195 ± 14	294 ± 46	204 ± 17	0.125		1.527
		procyanidin B2	70.0 ± 18.8	86.7 ± 16.8	37.9 ± 5.0	65.1 ± 19.1	89.2 ± 17.0	76.2 ± 7.3	1.073		2.773
		procyanidin C1	189 ± 21	185 ± 19	181 ± 16	208 ± 62	248 ± 32	165 ± 8	0.86		1.339
		procyanidin C2	194 ± 54	217 ± 114	150 ± 73	64.5 ± 19.1	200 ± 71	67 ± 12	1.882		1.318
		procyanidin dimer gallate 1	140 ± 28	97.5 ± 17.5	172 ± 36	78.2 ± 14.5	86.1 ± 15.0	86.3 ± 10.5	9.214**	Sus>Res	1.76
		procyanidin dimer gallate 2	70.2 ± 5.5	64.2 ± 8.5	111 ± 32	76.2 ± 18.7	75.3 ± 7.1	73.8 ± 7.0	0.239		1.22
		uk procyanidin dimer 1	228 ± 51	241 ± 60	110 ± 23	149 ± 39	225 ± 62	158 ± 17	0.187		2.927
		uk procyanidin dimer 2	107 ± 12	125 ± 23	75.5 ± 11.2	95.6 ± 29.7	138 ± 14	93.1 ± 10.9	0.179		3.988*	Mock>Xf
	FLAVs	quercetin glucoronide	15.1 ± 3.0	91.4 ± 41	162 ± 52	100 ± 44	356 ± 115	84.6 ± 49.3	2.821		3.029
		quercetin glucoside	44.6 ± 6.3	36.5 ± 6.1	97.7 ± 30.1	35.7 ± 8.2	49.1 ± 9.8	32.7 ± 7.1	2.821		1.871
	STILLs	episilon-viniferin	8.75 ± 1.25	48.7 ± 16.0	10.2 ± 2.7	60.8 ± 35.2	203 ± 62	41.0 ± 13.9	9.619**	Res>Sus	6.782**	Mock>None, Xf
		miyabenol C	4.78 ± 1.79	4.75 ± 1.40	13.5 ± 2.3	4.91 ± 1.28	7.90 ± 3.38	3.52 ± 0.52	1.889		1.737
		piceatannol derivative	6.32 ± 2.07	6.65 ± 1.46	3.35 ± 0.35	6.91 ± 2.30	13.9 ± 5.7	3.64 ± 0.63	1.442		3.453*	Mock>Xf
		piceid	21.6 ± 5.5	15.1 ± 2.7	19.6 ± 4.0	15.3 ± 7.0	26.1 ± 10.3	18.2 ± 11.0	0.023		0.035
		vitisin A	4.85 ± 0.98	8.59 ± 1.42	17.2 ± 4.6	10.5 ± 1.7	13.8 ± 1.9	11.4 ± 2.5	0.566		2.833
		vitisin B	14.7 ± 0.9	10.7 ± 1.2	10.6 ± 1.0	11.8 ± 1.4	18.2 ± 1.5	13.4 ± 2.3	3.106		1.143
